# Supplementary material for: (Z)-5-(4-Fluoro­benzyl­idene)-1,3-thia­zolidine-2,4-dione
Source: Acta Crystallogr Sect E Struct Rep Online. 2008 Jan 25;64(Pt 2):o524. doi: 10.1107/S1600536807068316 (PMC2960296; doi:10.1107/S1600536807068316)
Supplement: Supplementary file 2 [file e-64-0o524-Isup2.hkl]

# 
# h,k,l, Fc-squared, Fo-squared, sigma(Fo-squared) and status flag 
# 
data_I
_shelx_title ' S in Fdd2' 
_shelx_refln_list_code          4 
_shelx_F_calc_maximum      566.55 
_exptl_crystal_F_000      1824.00 
_reflns_d_resolution_high  0.8108 
 
loop_ 
 _symmetry_equiv_pos_as_xyz 
 'x, y, z' 
 '-x, -y, z' 
 'x+1/4, -y+1/4, z+1/4' 
 '-x+1/4, y+1/4, z+1/4' 
 'x, y+1/2, z+1/2' 
 '-x, -y+1/2, z+1/2' 
 'x+1/4, -y+3/4, z+3/4' 
 '-x+1/4, y+3/4, z+3/4' 
 'x+1/2, y, z+1/2' 
 '-x+1/2, -y, z+1/2' 
 'x+3/4, -y+1/4, z+3/4' 
 '-x+3/4, y+1/4, z+3/4' 
 'x+1/2, y+1/2, z' 
 '-x+1/2, -y+1/2, z' 
 'x+3/4, -y+3/4, z+1/4' 
 '-x+3/4, y+3/4, z+1/4' 
 
_cell_length_a    26.5194 
_cell_length_b    36.5090 
_cell_length_c     3.8490 
_cell_angle_alpha  90.000 
_cell_angle_beta   90.000 
_cell_angle_gamma  90.000 
 
_shelx_F_squared_multiplier     1.000 
 
loop_ 
 _refln_index_h 
 _refln_index_k 
 _refln_index_l 
 _refln_F_squared_calc 
 _refln_F_squared_meas 
 _refln_F_squared_sigma 
 _refln_observed_status 
   0   0  -4       10.12       75.89     75.89 o 
   4   0  -4      448.34      361.78     75.62 o 
   8   0  -4      149.01      116.29     70.42 o 
  12   0  -4     1327.75     1034.04    119.91 o 
  16   0  -4     1875.69     1873.12    257.93 o 
   2   2  -4      299.67      395.64     69.23 o 
   4   2  -4       57.15       72.97     53.14 o 
   6   2  -4     2684.77     3057.26    168.11 o 
   8   2  -4      114.02      -41.84     76.34 o 
  10   2  -4     1230.42     1551.52    220.10 o 
  12   2  -4      329.84      365.53     80.57 o 
  14   2  -4       93.41      133.63     69.37 o 
  16   2  -4       58.34       11.61    104.48 o 
   0   4  -4     2414.45     2527.28    210.98 o 
   2   4  -4      337.06      240.37     87.49 o 
   4   4  -4       87.47       21.01     73.96 o 
   6   4  -4        3.24       33.57    139.42 o 
   8   4  -4      150.65      263.55     86.91 o 
  10   4  -4      249.20      178.55     66.48 o 
  12   4  -4      898.41     1013.82    119.33 o 
  14   4  -4       28.15      111.65     60.10 o 
  16   4  -4     1555.53      670.72    619.03 o 
   2   6  -4     1040.88      907.74    195.17 o 
   4   6  -4       88.01      258.82    126.39 o 
   6   6  -4     2578.68     2669.60    171.53 o 
   8   6  -4      138.07      271.21     74.36 o 
  10   6  -4     1117.69     1447.29    124.68 o 
  12   6  -4      648.65      726.47     90.88 o 
  14   6  -4      140.31      100.40     61.29 o 
  16   6  -4        3.47       15.12     65.14 o 
   0   8  -4     2063.25     1836.89    197.08 o 
   2   8  -4      119.66       98.25     68.30 o 
   4   8  -4      750.43      834.74    111.05 o 
   6   8  -4      188.46      205.06     66.69 o 
   8   8  -4      118.10      127.53     73.22 o 
  10   8  -4      320.17      251.22    167.61 o 
  12   8  -4     1478.93     1794.82    142.02 o 
  14   8  -4       21.65      107.96     69.41 o 
  16   8  -4      775.91      667.14    113.55 o 
   2  10  -4      785.46     1054.39    268.23 o 
   4  10  -4      315.40      308.62     87.72 o 
   6  10  -4     1262.73     1408.05    227.91 o 
   8  10  -4      240.44      178.80    130.81 o 
  10  10  -4      589.27      776.59    116.51 o 
  12  10  -4     1392.13     1606.97    147.48 o 
  14  10  -4      220.57      205.62     77.11 o 
   0  12  -4      957.66     1242.61    182.51 o 
   2  12  -4      520.02      330.11    146.10 o 
   4  12  -4     1237.60     1328.39    333.02 o 
   6  12  -4      295.73      399.39     90.89 o 
   8  12  -4      138.69      202.62     81.92 o 
  10  12  -4     2370.13     2396.41    170.65 o 
  12  12  -4      641.04      526.50    127.04 o 
  14  12  -4       75.66      127.79     80.27 o 
   2  14  -4       49.10      -46.85     84.00 o 
   4  14  -4      208.18      243.69    135.04 o 
   6  14  -4      367.54      295.63    110.95 o 
   8  14  -4      529.78      712.52    216.91 o 
  10  14  -4      572.51      742.85    101.49 o 
  12  14  -4      417.16      336.21    102.07 o 
  14  14  -4       90.19       87.84     57.54 o 
   0  16  -4     3295.61     3179.26    292.93 o 
   2  16  -4      652.08      662.61    103.58 o 
   4  16  -4     1660.57     1574.99    170.84 o 
   6  16  -4      320.75      428.96     87.72 o 
   8  16  -4      506.98      601.81     93.84 o 
  10  16  -4      568.84      543.75    109.69 o 
  12  16  -4     1017.98      844.43    137.85 o 
   2  18  -4      822.24      803.49    121.36 o 
   4  18  -4       44.38       56.88    100.58 o 
   6  18  -4     1006.40     1301.09    483.56 o 
   8  18  -4       15.71      114.74     70.13 o 
  10  18  -4      219.44      409.30    193.62 o 
   0  20  -4     3014.78     2831.93    272.60 o 
   2  20  -4     1061.08      849.11    204.21 o 
   4  20  -4      899.83      929.07    128.16 o 
   6  20  -4      220.78      236.86     68.47 o 
   8  20  -4       98.63      201.93     96.95 o 
   2  22  -4      138.36      121.00     60.61 o 
   4  22  -4      167.51       56.71     83.90 o 
   6  22  -4      257.19      343.50    119.94 o 
   0  24  -4     1748.97     1479.18    233.70 o 
   1   1  -3     3511.87     3767.70    257.10 o 
   3   1  -3      286.53      170.32     60.00 o 
   5   1  -3     3405.80     3045.12    294.67 o 
   7   1  -3     1327.47     1311.17    464.61 o 
   9   1  -3      547.88      644.86     99.43 o 
  11   1  -3     1514.69      847.71    660.99 o 
  13   1  -3      615.55      426.78    330.63 o 
  15   1  -3     1258.51      511.42    501.24 o 
  17   1  -3     1515.07     1878.59    132.33 o 
  19   1  -3       59.78      108.79     65.43 o 
  21   1  -3       76.34       71.70     74.32 o 
  23   1  -3      152.79       95.70     92.60 o 
  25   1  -3       66.41      133.07     66.98 o 
   1   3  -3     2220.72     2144.55    130.08 o 
   3   3  -3     1054.98      737.54    344.22 o 
   5   3  -3     2049.00     1825.25     79.98 o 
   7   3  -3     2289.29     1902.52    749.45 o 
   9   3  -3     1324.70     1123.58    134.32 o 
  11   3  -3     8581.52     8699.78    258.36 o 
  13   3  -3     1085.55      581.36    563.68 o 
  15   3  -3      537.93      625.77    148.89 o 
  17   3  -3      845.43      951.44    131.39 o 
  19   3  -3      116.22       73.88     60.27 o 
  21   3  -3      752.24      605.97     97.67 o 
  23   3  -3      545.93      644.27    114.97 o 
  25   3  -3       47.85      -67.32     67.32 o 
   1   5  -3     1057.27     1014.50    174.05 o 
   3   5  -3      264.46      263.50     63.62 o 
   5   5  -3     1495.64     1563.05    108.49 o 
   7   5  -3     1093.99     1239.54    158.51 o 
   9   5  -3      597.69      416.54     90.89 o 
  11   5  -3     3086.78     2542.31   1834.24 o 
  13   5  -3      284.87      330.50     75.74 o 
  15   5  -3     1479.15     1563.55    125.28 o 
  17   5  -3     2289.25     2547.56    171.00 o 
  19   5  -3      271.56      191.54     89.69 o 
  21   5  -3     1513.06     1493.85    131.02 o 
  23   5  -3      391.79      415.02     98.53 o 
  25   5  -3      429.02      300.38    295.17 o 
   1   7  -3     1191.17     1410.23    106.63 o 
   3   7  -3      132.80       20.21     79.83 o 
   5   7  -3     2667.10     2925.29    152.62 o 
   7   7  -3     4879.20     5955.02    602.59 o 
   9   7  -3      326.73      270.09     94.81 o 
  11   7  -3     3548.82     3532.01    171.75 o 
  13   7  -3     1480.64     1372.73    127.52 o 
  15   7  -3      184.78      165.36     80.06 o 
  17   7  -3      822.35      881.66    142.79 o 
  19   7  -3      511.16      409.92    222.17 o 
  21   7  -3      995.54      957.44    196.67 o 
  23   7  -3      599.52      606.87    103.51 o 
   1   9  -3     3309.27     3350.23    156.24 o 
   3   9  -3      288.80      219.18    182.67 o 
   5   9  -3      374.53      402.79     71.57 o 
   7   9  -3      997.02     1055.98     96.08 o 
   9   9  -3      586.28      540.25     97.49 o 
  11   9  -3     2608.95     2828.97    166.32 o 
  13   9  -3      185.63      263.95     67.21 o 
  15   9  -3     1969.16     2546.59    356.59 o 
  17   9  -3     2350.55     2387.01    208.42 o 
  19   9  -3     1031.46     1259.18    139.69 o 
  21   9  -3     1258.89     1357.29    133.54 o 
  23   9  -3     2940.79     2748.21    182.00 o 
   1  11  -3     7491.57     6382.39    539.32 o 
   3  11  -3      320.06      392.68     67.80 o 
   5  11  -3     4739.97     4845.77    519.48 o 
   7  11  -3     3295.23     3064.23    182.81 o 
   9  11  -3     1584.21     1353.79    713.00 o 
  11  11  -3      902.06      814.01    254.26 o 
  13  11  -3     2028.49     2055.21    191.05 o 
  15  11  -3      289.16      424.44     83.85 o 
  17  11  -3      463.68      506.48     99.80 o 
  19  11  -3      873.16      751.69    123.33 o 
  21  11  -3     1414.69     1548.88    201.26 o 
  23  11  -3      217.21      210.43     89.00 o 
   1  13  -3     3048.49     3566.78    166.45 o 
   3  13  -3      603.49      729.10     87.38 o 
   5  13  -3      834.83      682.26    305.35 o 
   7  13  -3      222.66      240.70    147.49 o 
   9  13  -3      522.95      252.49    326.55 o 
  11  13  -3     2003.04     1807.15    141.08 o 
  13  13  -3      352.39      147.57     94.97 o 
  15  13  -3      231.26      136.52     84.23 o 
  17  13  -3     1782.89     1920.14    176.63 o 
  19  13  -3     1118.87      660.29    316.79 o 
  21  13  -3      584.90      451.12    109.43 o 
  23  13  -3      917.46      965.45    241.09 o 
   1  15  -3    12760.53     9500.94   5015.85 o 
   3  15  -3     1002.06      638.97    432.70 o 
   5  15  -3     3453.76     3506.45    172.43 o 
   7  15  -3      242.35      171.74     49.55 o 
   9  15  -3      135.66      155.84     62.82 o 
  11  15  -3     3036.76     2164.55   1348.22 o 
  13  15  -3     2188.76     1492.24    696.61 o 
  15  15  -3      583.24      265.21    200.08 o 
  17  15  -3      379.38      317.62    174.77 o 
  19  15  -3      960.16      974.89    440.60 o 
  21  15  -3       80.20      -70.14    102.16 o 
   1  17  -3     1257.77     1080.69    357.21 o 
   3  17  -3     2309.20     1942.33   1153.36 o 
   5  17  -3     1480.27     1529.13    167.94 o 
   7  17  -3      223.96      152.03     44.55 o 
   9  17  -3     4796.82     5784.55    639.37 o 
  11  17  -3     1671.55     1314.20    704.96 o 
  13  17  -3      228.66      219.95     95.19 o 
  15  17  -3      749.41      702.46     82.18 o 
  17  17  -3     1049.80     1049.94    255.60 o 
  19  17  -3      162.98      141.10     93.70 o 
  21  17  -3      926.46      924.82    131.49 o 
   1  19  -3     2815.28     2854.10    399.61 o 
   3  19  -3      235.78      240.05     79.08 o 
   5  19  -3      964.45      637.73    261.20 o 
   7  19  -3      439.45      275.57     98.57 o 
   9  19  -3     1999.41     1963.20    243.60 o 
  11  19  -3      359.57       17.04    160.57 o 
  13  19  -3      839.16      691.88     90.23 o 
  15  19  -3      179.28       36.23     66.87 o 
  17  19  -3      679.83      888.80    308.86 o 
  19  19  -3     1455.83      805.76    300.57 o 
  21  19  -3      363.22      329.94    261.42 o 
   1  21  -3     1625.93     1220.03    517.37 o 
   3  21  -3     1436.76     1235.78    380.29 o 
   5  21  -3     1450.61      941.66    176.40 o 
   7  21  -3      238.49      169.57     56.32 o 
   9  21  -3      851.75      827.77    272.71 o 
  11  21  -3     3859.79     4504.36    227.32 o 
  13  21  -3       52.15      -17.84     34.08 o 
  15  21  -3      157.99      220.47     67.37 o 
  17  21  -3      662.30      812.73    124.43 o 
  19  21  -3      408.98      459.50    104.31 o 
   1  23  -3     1603.62     2192.78    350.64 o 
   3  23  -3       97.92       70.24     65.39 o 
   5  23  -3      799.65      744.45    186.27 o 
   7  23  -3     1775.27     2112.82    165.30 o 
   9  23  -3      599.92      569.76    111.38 o 
  11  23  -3     1054.60     1044.00    130.64 o 
  13  23  -3     1013.48     1032.76    121.27 o 
  15  23  -3      125.99       42.64     79.40 o 
  17  23  -3      805.94      836.36    278.49 o 
  19  23  -3      505.96      663.63    148.14 o 
   1  25  -3       20.54       72.50     36.03 o 
   3  25  -3     1143.10     1419.93    158.58 o 
   5  25  -3      671.47      533.06     91.47 o 
   7  25  -3     1004.45      973.96    152.13 o 
   9  25  -3      258.83      193.07     44.19 o 
  11  25  -3      815.39      750.20     83.72 o 
  13  25  -3      711.30      595.97    222.70 o 
  15  25  -3      801.36      665.24    221.80 o 
  17  25  -3      467.34      205.71    147.13 o 
   1  27  -3      104.83      -31.40     99.21 o 
   3  27  -3       66.78      -16.61     69.53 o 
   5  27  -3      633.49      410.23    232.72 o 
   7  27  -3      905.77      892.09    285.31 o 
   9  27  -3       79.68       99.91    145.59 o 
  11  27  -3     1396.17     1517.24    272.48 o 
  13  27  -3      192.69      196.22     94.35 o 
  15  27  -3      384.33      277.62    104.53 o 
   1  29  -3      996.58     1021.23    162.09 o 
   3  29  -3      406.34      491.42    108.39 o 
   5  29  -3      336.80      506.88     97.90 o 
   7  29  -3      462.84      452.20    130.42 o 
   9  29  -3       29.61      139.74     55.62 o 
  11  29  -3     1423.11     1307.18    171.06 o 
  13  29  -3      172.38      226.91     79.29 o 
   1  31  -3      801.85      727.97    123.70 o 
   3  31  -3      183.13      234.46    112.76 o 
   5  31  -3      484.23      438.16     65.34 o 
   7  31  -3      393.76      306.92     76.81 o 
   9  31  -3       55.41       29.26     80.36 o 
  11  31  -3     1409.11     1911.02    209.93 o 
   1  33  -3      451.96      440.15    126.19 o 
   3  33  -3       23.25        7.81     55.92 o 
   5  33  -3      172.68       92.71     49.75 o 
   7  33  -3      177.25       79.26     51.82 o 
   2   0  -2    18056.94    21791.15   1727.42 o 
   6   0  -2     9264.39     9420.50    508.08 o 
  10   0  -2    13235.71    13067.58    287.21 o 
  14   0  -2     1818.34     1888.46    115.61 o 
  18   0  -2     7835.63     7824.50    238.13 o 
  22   0  -2     1966.49     2184.01    154.25 o 
  26   0  -2      934.11      744.89    217.12 o 
   0   2  -2     5360.16     4829.18    200.57 o 
   2   2  -2     2285.26     2660.26    400.32 o 
   4   2  -2     2217.38     2111.90    289.86 o 
   6   2  -2     1099.68      654.07    573.67 o 
   8   2  -2    11823.50     7756.49   5988.57 o 
  10   2  -2     7667.18     7648.16    193.97 o 
  12   2  -2    22322.23    21612.53    937.97 o 
  14   2  -2     2251.42     1987.11    114.97 o 
  16   2  -2     2509.02     2554.29    134.10 o 
  18   2  -2      856.70      817.51     85.80 o 
  20   2  -2     1188.96     1067.01    117.95 o 
  22   2  -2      277.24      391.68     71.89 o 
  24   2  -2      759.67      721.75    152.05 o 
  26   2  -2      137.06      143.21    142.17 o 
  28   2  -2     1814.86     1776.28    152.99 o 
   2   4  -2     6175.13     7325.13   1086.64 o 
   4   4  -2     4252.60     5236.86    663.44 o 
   6   4  -2     7051.50     6930.02    232.99 o 
   8   4  -2      686.18      777.45     64.25 o 
  10   4  -2     8709.74     8834.48    202.45 o 
  12   4  -2     3050.72     1928.60   1035.17 o 
  14   4  -2     3066.22     2063.67   1459.59 o 
  16   4  -2      262.05      216.74     54.66 o 
  18   4  -2     2893.91     1739.84   1148.09 o 
  20   4  -2     1094.82      869.43    126.74 o 
  22   4  -2     7503.36     7724.81    271.85 o 
  24   4  -2     1799.76      642.23    697.75 o 
  26   4  -2      113.01       64.15    142.00 o 
  28   4  -2      141.42      -28.79    131.91 o 
   0   6  -2    35419.09    34391.55    507.97 o 
   2   6  -2     6927.95     7180.99    168.16 o 
   4   6  -2    13732.79    14246.27    670.66 o 
   6   6  -2     3725.99     4063.12    287.09 o 
   8   6  -2      757.40      737.67     68.58 o 
  10   6  -2     1626.78     1771.45    101.61 o 
  12   6  -2     4214.81     3872.94    187.09 o 
  14   6  -2     1954.12     1719.92    115.15 o 
  16   6  -2     2607.16     2427.33    137.95 o 
  18   6  -2      999.08     1074.08    101.18 o 
  20   6  -2     2589.16     2710.06    160.97 o 
  22   6  -2     1809.64     1726.11    439.35 o 
  24   6  -2     1205.43      501.41    434.17 o 
  26   6  -2      171.42       94.97     47.03 o 
  28   6  -2     1196.99      755.19     23.24 o 
   2   8  -2    24626.88    24606.51   1381.15 o 
   4   8  -2     4354.62     5067.41    145.20 o 
   6   8  -2     6298.07     6216.39    215.71 o 
   8   8  -2     4830.03     4884.17    190.32 o 
  10   8  -2     7614.89     8477.38    207.65 o 
  12   8  -2     1007.40      988.42     86.19 o 
  14   8  -2      160.84      209.56     61.61 o 
  16   8  -2      385.98      493.02     70.10 o 
  18   8  -2     5695.47     4344.24   2985.33 o 
  20   8  -2     1147.87     1185.10    115.65 o 
  22   8  -2     7016.91     5632.78   4051.01 o 
  24   8  -2      374.53      345.56     82.63 o 
  26   8  -2      630.86      203.57    415.61 o 
  28   8  -2      120.06       63.16     81.98 o 
   0  10  -2    64861.95    65459.48    710.35 o 
   2  10  -2    15830.85    16691.00    290.89 o 
   4  10  -2     6734.67     6409.90    170.71 o 
   6  10  -2     1320.58     1371.13     83.77 o 
   8  10  -2      765.24      839.07     83.52 o 
  10  10  -2     1071.59      956.15     78.14 o 
  12  10  -2     2613.02     2855.60    128.99 o 
  14  10  -2      685.40      518.38    111.89 o 
  16  10  -2     3257.58     3364.37    160.18 o 
  18  10  -2     1368.84     1315.46    117.11 o 
  20  10  -2      349.28      411.27     94.02 o 
  22  10  -2     1273.75     1174.15    154.48 o 
  24  10  -2      338.09      386.94     83.39 o 
  26  10  -2      910.30      897.80    806.02 o 
  28  10  -2     1328.89      620.19    697.62 o 
   2  12  -2     6594.98     5496.44   1339.82 o 
   4  12  -2     2661.48     2279.77    714.50 o 
   6  12  -2     6924.14     4649.10   1746.35 o 
   8  12  -2      462.92      284.14    103.54 o 
  10  12  -2     5411.43     3575.74   1605.90 o 
  12  12  -2      339.65      213.84     39.74 o 
  14  12  -2     1075.62      529.65    321.47 o 
  16  12  -2      264.47      167.08     55.05 o 
  18  12  -2     1835.60     1594.79     94.16 o 
  20  12  -2     1416.09     1107.69    116.41 o 
  22  12  -2     7150.41     8058.63    283.35 o 
  24  12  -2     1282.58     1451.36    157.20 o 
  26  12  -2     1066.73     1024.03    117.57 o 
  28  12  -2        9.17      -13.40     66.82 o 
   0  14  -2    21119.03    20436.16    439.44 o 
   2  14  -2    10945.15    11790.57    236.04 o 
   4  14  -2     1012.83     1095.87     77.24 o 
   6  14  -2       17.81       -1.26     28.91 o 
   8  14  -2     1485.78     1700.45    107.64 o 
  10  14  -2     2272.05     2309.40    127.86 o 
  12  14  -2     2745.22     2716.96    242.49 o 
  14  14  -2      620.58      541.21     80.90 o 
  16  14  -2     5872.74     6603.63    548.88 o 
  18  14  -2     2043.93     1951.98    180.76 o 
  20  14  -2     2577.62     2873.88    188.51 o 
  22  14  -2      290.93      204.85    109.99 o 
  24  14  -2      664.98      369.42    387.07 o 
  26  14  -2      164.80      219.27    107.81 o 
   2  16  -2     1943.76     1524.40    567.74 o 
   4  16  -2     5676.03     4363.44   2363.52 o 
   6  16  -2     8726.74     5699.89   2599.66 o 
   8  16  -2     3985.34     4263.96    162.28 o 
  10  16  -2     8030.33     5763.43   2554.26 o 
  12  16  -2     7640.89     5852.21   1687.97 o 
  14  16  -2     2420.71     1756.47   1138.30 o 
  16  16  -2      261.61      194.36     98.56 o 
  18  16  -2     1829.18     1558.94    172.36 o 
  20  16  -2     1769.23     1670.92    107.80 o 
  22  16  -2     3270.90     3526.46    198.64 o 
  24  16  -2      323.09      186.26    132.15 o 
  26  16  -2      640.57      420.85    106.40 o 
   0  18  -2     7301.59     5893.58    264.71 o 
   2  18  -2      355.55      228.22    174.38 o 
   4  18  -2     1419.14      850.03    306.83 o 
   6  18  -2      380.89      249.88     60.26 o 
   8  18  -2     2114.72     2093.94    261.28 o 
  10  18  -2     1979.07     1215.56    424.49 o 
  12  18  -2     6115.02     4064.06   2206.18 o 
  14  18  -2      479.34      451.74    103.08 o 
  16  18  -2     3131.40     2726.85    107.98 o 
  18  18  -2       90.30       -5.14     43.89 o 
  20  18  -2      133.62      201.50     64.61 o 
  22  18  -2      324.08      333.24    163.07 o 
  24  18  -2      941.61      929.07    107.18 o 
  26  18  -2      242.42      147.37    106.67 o 
   2  20  -2      360.28      299.93     60.85 o 
   4  20  -2      480.65      341.30    125.46 o 
   6  20  -2     6470.06     4225.44   2366.32 o 
   8  20  -2     2024.98     1525.53    608.41 o 
  10  20  -2     3140.69     2277.67   1392.27 o 
  12  20  -2     7412.12     5997.30   2083.55 o 
  14  20  -2      853.04     1035.55    190.56 o 
  16  20  -2     1343.25      794.66    447.60 o 
  18  20  -2     1196.39      937.92    633.40 o 
  20  20  -2      234.87      302.40     80.58 o 
  22  20  -2     2705.52     2292.19    928.89 o 
  24  20  -2      105.77      144.97     40.72 o 
   0  22  -2     5502.56     5098.71    222.68 o 
   2  22  -2      883.75      809.99    101.90 o 
   4  22  -2     4707.55     4078.26   1529.28 o 
   6  22  -2     1761.82     1449.38    395.54 o 
   8  22  -2      358.04      410.89    109.71 o 
  10  22  -2    13688.91    15355.69    345.84 o 
  12  22  -2     2400.75     2642.71    212.10 o 
  14  22  -2       78.18      213.10    179.63 o 
  16  22  -2     2172.11     2495.88    162.18 o 
  18  22  -2       61.35      133.29     74.04 o 
  20  22  -2      281.20      302.02     80.28 o 
  22  22  -2      159.67      165.10     67.15 o 
  24  22  -2      904.61     1177.98    125.12 o 
   2  24  -2     3627.04     3342.00    199.49 o 
   4  24  -2      339.63      163.38    164.11 o 
   6  24  -2     2464.09     2292.02    445.78 o 
   8  24  -2     1504.49     1429.88    567.05 o 
  10  24  -2     2014.46     1710.41    756.64 o 
  12  24  -2     4642.23     3793.30   1863.57 o 
  14  24  -2        6.94       12.15     45.56 o 
  16  24  -2      138.58      154.86     79.97 o 
  18  24  -2     2785.93     3171.31    282.33 o 
  20  24  -2      432.04      269.52    224.01 o 
  22  24  -2      493.25      702.00    113.51 o 
  24  24  -2      504.91      327.18    108.11 o 
   0  26  -2     8771.89     9630.14    410.77 o 
   2  26  -2      619.68      545.99     79.77 o 
   4  26  -2     3042.13     3135.18    548.60 o 
   6  26  -2     1116.41      866.48    169.51 o 
   8  26  -2     1333.02      972.94    106.21 o 
  10  26  -2      562.87      323.28    103.79 o 
  12  26  -2     3318.14     3159.81    193.51 o 
  14  26  -2      887.79      814.37    198.12 o 
  16  26  -2      912.59      854.90    267.84 o 
  18  26  -2      144.41       85.43     62.30 o 
  20  26  -2       32.49       -8.95     43.95 o 
  22  26  -2      108.33      126.55    174.29 o 
   2  28  -2     2086.64     2185.24    156.08 o 
   4  28  -2      154.95       84.69     68.62 o 
   6  28  -2     3102.69     1912.96   1167.40 o 
   8  28  -2       77.46       68.07     86.60 o 
  10  28  -2      455.85      537.39     86.75 o 
  12  28  -2      724.59      598.88    373.22 o 
  14  28  -2        5.60       22.43     51.85 o 
  16  28  -2      673.42      503.92    107.28 o 
  18  28  -2     1482.14     1833.28    151.52 o 
  20  28  -2      869.80     1086.86    128.98 o 
   0  30  -2      370.88      272.48    121.79 o 
   2  30  -2     1186.47     1014.54    117.10 o 
   4  30  -2     1306.63     1231.93    223.50 o 
   6  30  -2       25.24      -41.20     71.22 o 
   8  30  -2      621.71      875.04    115.87 o 
  10  30  -2      240.50      312.82    109.17 o 
  12  30  -2     2218.46     2127.04    795.68 o 
  14  30  -2      182.63      175.14     63.91 o 
  16  30  -2     2261.16     2516.59    171.16 o 
  18  30  -2       82.43      113.06     52.33 o 
  20  30  -2     1359.61     1302.53    458.64 o 
   2  32  -2      200.11      184.64     81.78 o 
   4  32  -2       26.34       78.88     36.47 o 
   6  32  -2     3096.46     3635.85    211.86 o 
   8  32  -2     1153.59     1154.30    298.29 o 
  10  32  -2     1174.63     1313.12    134.18 o 
  12  32  -2      214.77      248.96    130.19 o 
  14  32  -2      239.33      343.99     96.77 o 
  16  32  -2      240.56      332.13     78.90 o 
  18  32  -2      169.06      218.72     85.76 o 
   0  34  -2      946.27     1022.98    227.92 o 
   2  34  -2     1175.66     1164.28    569.11 o 
   4  34  -2      116.52      240.94     73.37 o 
   6  34  -2       36.96       43.96     80.27 o 
   8  34  -2      523.55      542.37     98.72 o 
  10  34  -2      115.87      124.24     96.26 o 
  12  34  -2     2041.66     2149.54    586.78 o 
  14  34  -2      276.77      259.66     81.79 o 
  16  34  -2     1604.66     1710.81    143.79 o 
   2  36  -2     1158.43      812.72    248.84 o 
   4  36  -2       44.67       40.93     74.55 o 
   6  36  -2     2373.32     2484.82    672.33 o 
   8  36  -2      570.45      942.68    162.78 o 
  10  36  -2      717.74      632.74    194.40 o 
  12  36  -2     2350.68     2073.79    517.49 o 
  14  36  -2      243.93      184.83     68.41 o 
   0  38  -2      996.68      810.55    131.82 o 
   2  38  -2      227.12      209.73    204.99 o 
   4  38  -2      215.41      246.31     66.36 o 
   6  38  -2      110.91       31.11     80.04 o 
   8  38  -2      179.69       81.34     36.20 o 
  10  38  -2      294.23      236.47     54.01 o 
   2  40  -2       79.33       51.46     52.23 o 
   4  40  -2      166.77      113.54     66.66 o 
   1   1  -1     2421.70     3298.38    447.95 o 
   3   1  -1    99822.18   112931.84   7697.45 o 
   5   1  -1     7605.97     8150.60    242.38 o 
   7   1  -1     4836.98     4460.94    106.41 o 
   9   1  -1     7505.69     7805.15    149.83 o 
  11   1  -1    22886.51    22419.51   1007.16 o 
  13   1  -1     3614.78     2723.59   2133.31 o 
  15   1  -1     3666.02     2369.35   1884.95 o 
  17   1  -1     1554.56     1531.50     94.08 o 
  19   1  -1     2081.81     2086.15    161.86 o 
  21   1  -1    19779.29    12432.33  10127.87 o 
  23   1  -1    10786.42     7567.78   5548.19 o 
  25   1  -1      225.09      251.08     74.79 o 
  27   1  -1      128.03      173.01     76.54 o 
  29   1  -1     1102.00      853.43    224.77 o 
  31   1  -1      114.93      148.06     57.52 o 
   1   3  -1    18320.89    18722.17   2731.53 o 
   3   3  -1    11766.94    11360.18    672.33 o 
   5   3  -1     1864.87     1726.00     64.22 o 
   7   3  -1    32966.45    32351.65   1137.46 o 
   9   3  -1    11922.23    12322.76    508.41 o 
  11   3  -1    21008.46    19803.14    912.28 o 
  13   3  -1    12704.57     7720.42   6162.37 o 
  15   3  -1      197.65      299.12    180.62 o 
  17   3  -1     7309.32     4531.13   3487.45 o 
  19   3  -1      794.12      671.17    173.84 o 
  21   3  -1     4609.98     2692.71   2273.50 o 
  23   3  -1     2932.58     1947.24   1651.80 o 
  25   3  -1      900.85      485.61    484.16 o 
  27   3  -1     1648.74     1189.96    771.46 o 
  29   3  -1     1820.18     2055.09    263.01 o 
  31   3  -1      455.04      660.00     92.82 o 
   1   5  -1   320980.44   299640.63  39816.81 o 
   3   5  -1     5794.27     6083.37    512.09 o 
   5   5  -1    21715.25    21512.18    964.04 o 
   7   5  -1     5803.89     6138.69    127.93 o 
   9   5  -1    11727.58    11858.81    230.03 o 
  11   5  -1     1152.76     1119.31     71.49 o 
  13   5  -1      169.09      204.22     43.21 o 
  15   5  -1     2660.61     1271.79   1112.31 o 
  17   5  -1     1318.60      557.92    546.44 o 
  19   5  -1     8572.46     4640.17   4161.82 o 
  21   5  -1     2576.41     1553.09   1116.91 o 
  23   5  -1      404.40      333.41     72.85 o 
  25   5  -1     1790.19     1810.61    375.88 o 
  27   5  -1      225.08      203.43    103.94 o 
  29   5  -1      751.07     1904.01    935.84 o 
  31   5  -1      213.16      285.24    199.57 o 
   1   7  -1    21349.53    21825.86    682.99 o 
   3   7  -1    30003.39    30559.18   2035.30 o 
   5   7  -1      627.12      651.18     45.63 o 
   7   7  -1    10076.57     7226.68   2407.45 o 
   9   7  -1     1278.02     1340.24    209.33 o 
  11   7  -1    39154.56    38562.62    643.26 o 
  13   7  -1     4501.09     4668.09    144.22 o 
  15   7  -1      705.84      606.66     61.55 o 
  17   7  -1     6252.31     6919.57    311.47 o 
  19   7  -1     2888.04     3286.61    152.82 o 
  21   7  -1     8672.27     9555.77    267.50 o 
  23   7  -1     7698.85     8541.75    269.98 o 
  25   7  -1      163.54      212.53     82.67 o 
  27   7  -1     1269.88     1386.46    130.93 o 
  29   7  -1     2223.47     2838.81    578.74 o 
  31   7  -1      540.21      434.75     87.82 o 
   1   9  -1    46904.53    46633.97   1052.43 o 
   3   9  -1     5727.59     5242.23    113.56 o 
   5   9  -1     9991.82    10128.38    384.34 o 
   7   9  -1     5321.69     5167.24    125.90 o 
   9   9  -1      693.45      625.20     74.75 o 
  11   9  -1    13651.74    13179.85    226.69 o 
  13   9  -1    10761.90    11281.04    261.38 o 
  15   9  -1     2655.44     2831.86    213.26 o 
  17   9  -1     3268.78     3367.07    270.23 o 
  19   9  -1     3866.89     3500.14    243.61 o 
  21   9  -1     3391.72     2910.59    956.14 o 
  23   9  -1      343.29      372.03     77.31 o 
  25   9  -1      482.52      510.09     82.44 o 
  27   9  -1       83.50      114.46     78.95 o 
  29   9  -1     1323.37     1570.51    137.85 o 
  31   9  -1      245.98       83.46    127.46 o 
   1  11  -1    14889.62    14564.52    192.32 o 
   3  11  -1     9172.06    10266.17    163.23 o 
   5  11  -1     7007.57     6326.01    145.19 o 
   7  11  -1     2931.36     2915.38     98.87 o 
   9  11  -1     2201.51     1975.68    143.12 o 
  11  11  -1    10197.89    10024.46    204.78 o 
  13  11  -1     1093.00     1035.10     80.33 o 
  15  11  -1     2539.24     2440.56    120.17 o 
  17  11  -1     1725.23     1835.53    107.55 o 
  19  11  -1     1952.47      751.23    279.29 o 
  21  11  -1     4272.40     4616.33    208.69 o 
  23  11  -1     4370.40     4893.54    204.97 o 
  25  11  -1      483.36      479.34     81.13 o 
  27  11  -1     1350.66     1527.36    138.25 o 
  29  11  -1     1370.58     1128.38    157.20 o 
   1  13  -1    11127.00    11117.03    176.51 o 
   3  13  -1     5661.22     6124.28    134.84 o 
   5  13  -1    11093.67    10797.46    184.52 o 
   7  13  -1    14648.19    14894.65    240.66 o 
   9  13  -1    10960.21    10783.79    205.12 o 
  11  13  -1    24639.14    24902.93    332.34 o 
  13  13  -1     6978.77     6849.30    324.45 o 
  15  13  -1     1310.04     1387.93     96.55 o 
  17  13  -1     3273.00     3593.27    147.41 o 
  19  13  -1        1.16      -18.58     58.26 o 
  21  13  -1      294.31      398.85     97.07 o 
  23  13  -1     5831.92     6130.04    232.26 o 
  25  13  -1       80.17      111.40     69.19 o 
  27  13  -1      451.96      625.30     94.26 o 
  29  13  -1      411.16      385.26    163.13 o 
   1  15  -1     5348.50     5664.51    134.74 o 
   3  15  -1     2219.78     2219.99     89.34 o 
   5  15  -1     4071.55     3120.55    660.67 o 
   7  15  -1     5227.40     3336.43   1515.83 o 
   9  15  -1     8258.67     7043.09    826.81 o 
  11  15  -1     8449.18     7643.85    512.93 o 
  13  15  -1     1500.57     1504.04     95.94 o 
  15  15  -1     8159.03     7473.65    210.69 o 
  17  15  -1     4582.61     4364.85    174.37 o 
  19  15  -1      372.14      449.52    126.29 o 
  21  15  -1     3581.71     3575.81    177.04 o 
  23  15  -1     2882.73     3149.88    176.82 o 
  25  15  -1     1333.25     1106.19    121.35 o 
  27  15  -1      392.50      319.18    125.02 o 
  29  15  -1     1253.90     1337.05    168.79 o 
   1  17  -1     1113.71     1072.15     66.75 o 
   3  17  -1     1992.71     1928.58     87.51 o 
   5  17  -1     4925.74     2659.56   2353.24 o 
   7  17  -1    13457.29     9519.96   3852.80 o 
   9  17  -1     1486.36     1260.42    183.37 o 
  11  17  -1    15432.85    11958.59   3483.38 o 
  13  17  -1      638.42      571.95     67.22 o 
  15  17  -1     2010.69     1827.80    107.11 o 
  17  17  -1      624.44      518.89    126.52 o 
  19  17  -1     1736.48     1518.83    225.69 o 
  21  17  -1     3231.32     2300.14   1119.73 o 
  23  17  -1     1002.39     1021.54    122.26 o 
  25  17  -1       91.85       47.47    106.37 o 
  27  17  -1      587.12      614.28     97.53 o 
  29  17  -1      517.91      592.20    151.24 o 
   1  19  -1    12939.56    13542.83    264.43 o 
   3  19  -1    15222.84    16495.86    261.66 o 
   5  19  -1     1676.90     1753.55     91.44 o 
   7  19  -1     4939.18     3873.64    964.47 o 
   9  19  -1     1096.83      633.05    427.94 o 
  11  19  -1    10727.95     5345.53   5017.48 o 
  13  19  -1       50.38       45.79     31.43 o 
  15  19  -1     3241.71     3026.08    464.84 o 
  17  19  -1     6166.89     6358.83    445.58 o 
  19  19  -1      664.54      577.72    355.90 o 
  21  19  -1      115.91       89.39     41.48 o 
  23  19  -1      188.63      134.56    132.49 o 
  25  19  -1      185.59      143.98     83.33 o 
  27  19  -1      739.34      793.78     96.72 o 
   1  21  -1     3942.40     3736.25    129.77 o 
   3  21  -1      849.27      993.58    100.40 o 
   5  21  -1    12857.18    11786.24    265.63 o 
   7  21  -1     7188.54     6667.70    185.43 o 
   9  21  -1     6712.36     6611.58    198.46 o 
  11  21  -1     1066.29      909.40     91.56 o 
  13  21  -1    13069.48    13348.42    300.09 o 
  15  21  -1      287.49      262.84     61.92 o 
  17  21  -1      951.85      977.37    108.80 o 
  19  21  -1       12.73      -19.66     62.96 o 
  21  21  -1        1.10       71.77     38.93 o 
  23  21  -1      394.06      594.76     87.48 o 
  25  21  -1       44.27       66.01     76.24 o 
  27  21  -1     1022.97     1218.95    251.14 o 
   1  23  -1     3024.94     3160.64    127.55 o 
   3  23  -1     1394.41     1246.45     87.34 o 
   5  23  -1     3567.20     3071.36    339.42 o 
   7  23  -1      468.22      482.32    239.88 o 
   9  23  -1     2293.99     1904.07    529.65 o 
  11  23  -1     3303.47     2306.40   1294.48 o 
  13  23  -1      849.55      608.42     80.45 o 
  15  23  -1     3866.34     4375.23    179.57 o 
  17  23  -1     3412.92     3534.53    180.79 o 
  19  23  -1      144.10      156.08     60.75 o 
  21  23  -1      575.87      661.89    123.05 o 
  23  23  -1     2242.36     2432.48    165.66 o 
  25  23  -1      801.33      822.15    152.24 o 
  27  23  -1      750.25      951.34    105.12 o 
   1  25  -1      972.23     1022.97    155.44 o 
   3  25  -1       83.52        4.83     42.21 o 
   5  25  -1     3098.30     3379.06    334.36 o 
   7  25  -1     1832.22     1992.15    237.33 o 
   9  25  -1      447.43      369.57     74.49 o 
  11  25  -1     7657.47     8104.80    241.35 o 
  13  25  -1     4113.43     4330.72    301.64 o 
  15  25  -1      678.51      612.94     87.79 o 
  17  25  -1     2889.71     2966.96    172.94 o 
  19  25  -1      522.54      516.02    129.09 o 
  21  25  -1     2348.64     2611.97    164.32 o 
  23  25  -1     1155.12     1184.01    117.54 o 
  25  25  -1       76.38        5.16     68.32 o 
   1  27  -1     4305.79     4594.32    181.70 o 
   3  27  -1     1143.99     1166.74    109.45 o 
   5  27  -1     7447.58     8340.15    246.47 o 
   7  27  -1      827.58      948.57     88.54 o 
   9  27  -1    12364.74    13353.13    318.58 o 
  11  27  -1     7539.34     8637.85    258.55 o 
  13  27  -1     1303.82     1418.40    121.29 o 
  15  27  -1      200.56      254.57     79.59 o 
  17  27  -1     1148.53     1278.87    113.06 o 
  19  27  -1       46.09      -12.55     33.75 o 
  21  27  -1      377.54      481.73    150.64 o 
  23  27  -1      857.67      914.35    106.32 o 
  25  27  -1      415.81      513.67     90.83 o 
   1  29  -1     1473.19     1675.26    120.72 o 
   3  29  -1     2984.39     3342.66    171.42 o 
   5  29  -1     1201.99     1087.40    110.72 o 
   7  29  -1     1317.06     1401.91    120.20 o 
   9  29  -1      890.43     1047.19    111.86 o 
  11  29  -1     1308.93     1341.13    187.11 o 
  13  29  -1     4238.93     4702.29    442.30 o 
  15  29  -1      339.10      327.01    214.49 o 
  17  29  -1     4334.80     3335.93    844.02 o 
  19  29  -1      272.57      395.78     64.90 o 
  21  29  -1      822.14      755.56    105.96 o 
  23  29  -1      692.44      388.18    328.55 o 
   1  31  -1     3796.63     4127.99    189.98 o 
   3  31  -1       67.14       44.30     87.91 o 
   5  31  -1     7532.47     8292.38    266.40 o 
   7  31  -1      925.86     1125.90    114.35 o 
   9  31  -1     2311.88     2567.57    181.37 o 
  11  31  -1      555.41      667.15     95.40 o 
  13  31  -1     5045.24     5965.12    238.73 o 
  15  31  -1        7.45      -34.63     61.61 o 
  17  31  -1      587.76      682.48    113.46 o 
  19  31  -1      184.45      101.35     64.19 o 
  21  31  -1       28.62      -69.37     69.37 o 
   1  33  -1     2713.01     1997.40   1082.01 o 
   3  33  -1      140.54       64.00     46.24 o 
   5  33  -1     1210.35     1067.86    139.24 o 
   7  33  -1      405.41      358.79    117.69 o 
   9  33  -1      364.15      245.62     87.91 o 
  11  33  -1     1339.49     1051.11    299.51 o 
  13  33  -1      582.29      545.54    128.74 o 
  15  33  -1      346.61      270.47     37.06 o 
  17  33  -1     2321.24     2185.68    300.19 o 
  19  33  -1      424.32      432.55    107.40 o 
  21  33  -1      718.67      616.36    382.32 o 
   1  35  -1      339.58      438.21    101.17 o 
   3  35  -1     1092.01      926.06    294.51 o 
   5  35  -1     1946.36     2041.31    142.91 o 
   7  35  -1      468.57      348.89    234.46 o 
   9  35  -1      298.77      282.17     54.47 o 
  11  35  -1     2481.67     1990.17   1091.06 o 
  13  35  -1      762.07      459.77    374.48 o 
  15  35  -1       17.05       61.91     48.05 o 
  17  35  -1      869.63      759.24    217.16 o 
  19  35  -1      329.73      359.08     91.76 o 
   1  37  -1      762.69     1036.32    129.42 o 
   3  37  -1      510.11      387.68    106.87 o 
   5  37  -1     2297.39     2516.89    181.82 o 
   7  37  -1        8.96       50.94     63.44 o 
   9  37  -1     3582.45     4119.95    216.37 o 
  11  37  -1      819.69      963.15    399.28 o 
  13  37  -1       91.40      212.73    181.86 o 
  15  37  -1      382.70      358.48     73.02 o 
  17  37  -1      513.91      494.61    154.75 o 
   1  39  -1      881.98     1078.86    138.13 o 
   3  39  -1      675.57      472.88    120.24 o 
   5  39  -1      432.00      238.19    236.50 o 
   7  39  -1      692.40      384.99    364.53 o 
   9  39  -1        2.61       58.11     51.81 o 
  11  39  -1      230.70      206.85     93.61 o 
  13  39  -1     1981.57     1335.39    724.30 o 
   1  41  -1     1377.11     1572.71    144.22 o 
   3  41  -1       29.06      108.95     68.15 o 
   5  41  -1     1118.54     1257.06    129.72 o 
   7  41  -1       22.82      199.21     98.08 o 
   9  41  -1     1092.84      603.18    456.09 o 
  11  41  -1      931.78      338.43    359.16 o 
   1  43  -1      395.74      262.51    155.65 o 
   3  43  -1        0.75      -42.04     53.68 o 
   5  43  -1      190.27       96.44     87.08 o 
   4   0   0    28758.24    30078.02    825.72 o 
   8   0   0     2262.21     2097.77     68.09 o 
  12   0   0      235.74      411.36     60.96 o 
  16   0   0       22.84      -13.02     30.37 o 
  20   0   0    26178.52    24660.47   1666.98 o 
  24   0   0     6331.14     6440.43    234.28 o 
  28   0   0     1914.60     2114.33    596.12 o 
  32   0   0     2727.44     2506.60    473.46 o 
   2   2   0      719.25      645.44    251.60 o 
   4   2   0     1211.69      998.19    135.27 o 
   6   2   0      105.52       96.56     74.28 o 
   8   2   0    18804.14    12508.31   8261.31 o 
  10   2   0    23193.31    22974.82   4019.95 o 
  12   2   0     2509.55     2431.67    243.15 o 
  14   2   0     2877.44     1996.69   1069.22 o 
  16   2   0      740.02      769.77    127.16 o 
  18   2   0    20366.64    15209.82   4634.38 o 
  20   2   0       57.37      -58.69     58.69 o 
  22   2   0    16792.50    13428.81   6793.69 o 
  24   2   0     4327.55     2836.22    640.87 o 
  26   2   0     3352.79     3257.05    264.28 o 
  28   2   0      449.56      576.02     95.63 o 
  30   2   0     2931.48     3158.35    173.76 o 
  32   2   0      200.36      145.86     66.29 o 
   0   4   0    20965.50    21465.70    180.50 o 
   2   4   0    10207.35     9912.79    443.16 o 
   4   4   0   130417.92    18207.71  56083.36 o 
   6   4   0    13488.01    10840.87   4258.36 o 
   8   4   0      923.31      849.74    323.25 o 
  10   4   0       77.24       44.43     43.85 o 
  12   4   0     3440.40     2049.69    880.00 o 
  14   4   0     1269.02     1335.47    219.08 o 
  16   4   0     9828.82     9496.78    845.11 o 
  18   4   0     2573.28     2874.12    126.46 o 
  20   4   0     1188.55     1100.99    759.63 o 
  22   4   0     4101.69     2851.11   2233.59 o 
  24   4   0     6697.56     3398.43   3054.92 o 
  26   4   0      189.01      246.17     81.10 o 
  28   4   0      602.98      416.25    383.54 o 
  30   4   0      376.90      303.16     69.64 o 
  32   4   0     2142.39     1972.41    499.48 o 
   2   6   0    38325.28    37864.50    981.43 o 
   4   6   0      465.09      423.20     30.97 o 
   6   6   0    14060.07    14596.75    923.43 o 
   8   6   0     6588.67     7096.01    399.49 o 
  10   6   0    22641.78    24285.87   1404.54 o 
  12   6   0       38.52       64.00     44.11 o 
  14   6   0     4665.36     5612.27    219.11 o 
  16   6   0     3474.42     3457.19    241.58 o 
  18   6   0     2620.72     3120.63    287.73 o 
  20   6   0    13302.30    12029.88   3837.92 o 
  22   6   0    31686.11    21677.89  12553.08 o 
  24   6   0      847.80     1006.61    463.63 o 
  26   6   0      529.11      526.50    117.10 o 
  28   6   0      105.69     1068.12    899.92 o 
  30   6   0      541.89      454.78     75.85 o 
  32   6   0      137.46       76.78     84.39 o 
   0   8   0    69771.47    69712.90    454.79 o 
   2   8   0     5576.95     5342.50    181.68 o 
   4   8   0        9.41       40.61     24.71 o 
   6   8   0    13491.38    13283.40    559.33 o 
   8   8   0   105743.91   110894.29   9630.40 o 
  10   8   0    53590.23    61333.18   3889.78 o 
  12   8   0    51559.38    54310.66   3204.46 o 
  14   8   0     5749.94     5768.91    420.37 o 
  16   8   0      650.27      644.97     81.36 o 
  18   8   0      300.19      258.21     55.20 o 
  20   8   0     1355.75      754.77    676.70 o 
  22   8   0     3209.73     1664.13   1514.16 o 
  24   8   0        2.15      -21.50     47.40 o 
  26   8   0       50.00       34.57     64.65 o 
  28   8   0     2028.50     2209.84    144.98 o 
  30   8   0     1184.24     1251.42    119.28 o 
  32   8   0     1768.68     1845.12    283.38 o 
   2  10   0     4130.22     4386.91    210.66 o 
   4  10   0    16812.29    17117.93    842.32 o 
   6  10   0    21243.36    21752.69    940.51 o 
   8  10   0      337.45      284.90     49.74 o 
  10  10   0    44890.36    46609.77   3526.97 o 
  12  10   0      625.17      569.67    209.27 o 
  14  10   0     5139.03     4740.62    573.93 o 
  16  10   0       95.12      115.71     35.67 o 
  18  10   0     9275.74     8922.47    512.51 o 
  20  10   0      858.26      824.28     79.68 o 
  22  10   0     3920.60     4053.09    294.62 o 
  24  10   0      801.52      752.29    100.11 o 
  26  10   0        0.31      -48.79     51.40 o 
  28  10   0        0.07      -40.98     60.51 o 
  30  10   0      800.20      907.27    106.65 o 
   0  12   0     3699.59     3701.14    129.65 o 
   2  12   0      563.35      607.75     42.28 o 
   4  12   0     9200.30     7318.35    750.73 o 
   6  12   0      653.41      617.84     47.81 o 
   8  12   0     9093.51    10277.87    567.44 o 
  10  12   0     7560.72     7919.70    314.89 o 
  12  12   0    38012.32    39236.48   1205.03 o 
  14  12   0     9738.05    10163.99    420.83 o 
  16  12   0     5676.47     5126.88    652.16 o 
  18  12   0      220.33      199.11     61.35 o 
  20  12   0     1829.46     1771.92    112.91 o 
  22  12   0        5.13       11.72     43.66 o 
  24  12   0     1860.84     1923.08    134.71 o 
  26  12   0        6.47       73.14     64.29 o 
  28  12   0     3079.71     2939.81    358.32 o 
  30  12   0      135.92      187.62     66.33 o 
   2  14   0    65806.82    45309.04  21044.42 o 
   4  14   0        1.11       20.44     21.88 o 
   6  14   0    16726.35    12621.91   3493.43 o 
   8  14   0      721.89      625.45    158.15 o 
  10  14   0     4818.97     4722.27    251.80 o 
  12  14   0    16592.83    17605.39   1394.34 o 
  14  14   0     8452.88     9033.08    945.04 o 
  16  14   0       17.92      -19.31     37.32 o 
  18  14   0     5898.38     4347.73   1830.48 o 
  20  14   0      185.75       72.89     91.73 o 
  22  14   0       67.72      222.34    137.19 o 
  24  14   0      359.40      476.03    322.44 o 
  26  14   0      277.47      321.24     62.30 o 
  28  14   0      177.72      234.87     66.30 o 
  30  14   0      348.99      182.32    112.72 o 
   0  16   0    62611.52    59995.78    589.47 o 
   2  16   0     1791.55     1747.05     92.28 o 
   4  16   0     8685.22     7443.31   1012.98 o 
   6  16   0     8538.19     8507.79    173.45 o 
   8  16   0     1722.46     1841.41    190.41 o 
  10  16   0     1710.21     1305.78    917.94 o 
  12  16   0    13068.96     8568.11   4492.52 o 
  14  16   0      169.56      282.84     47.55 o 
  16  16   0     1384.64     1076.05    194.07 o 
  18  16   0       59.42       21.65     55.85 o 
  20  16   0       62.21       65.26     48.80 o 
  22  16   0      227.39      116.12     64.76 o 
  24  16   0       23.76       91.96     74.12 o 
  26  16   0       39.91       88.06     53.83 o 
  28  16   0     3851.92     3933.09    189.74 o 
  30  16   0      726.65      570.54     87.83 o 
   2  18   0     1705.64     1586.84     80.51 o 
   4  18   0     2461.51     2688.16    101.69 o 
   6  18   0     8867.51     9543.89    194.53 o 
   8  18   0     4722.23     4790.07    144.19 o 
  10  18   0    15299.73    15632.07    991.14 o 
  12  18   0     1518.45     1622.29     98.53 o 
  14  18   0      843.62      858.11     70.94 o 
  16  18   0      214.12      251.70     53.96 o 
  18  18   0     5736.98     6128.79    611.18 o 
  20  18   0       80.76      -33.98     59.46 o 
  22  18   0     2753.98     2895.33    328.02 o 
  24  18   0     3303.59     3137.10    251.48 o 
  26  18   0       28.71       35.76     47.26 o 
  28  18   0      104.56       94.83     56.28 o 
   0  20   0     4611.13     4792.50    238.45 o 
   2  20   0     2032.83     2012.29     91.48 o 
   4  20   0     5224.13     5421.82    227.32 o 
   6  20   0       19.06       -1.38     36.02 o 
   8  20   0       91.07       20.32     40.71 o 
  10  20   0     2497.34     2514.97    116.59 o 
  12  20   0     4592.31     4590.21    163.54 o 
  14  20   0     1684.62     1742.55    111.07 o 
  16  20   0    12789.43    11536.79    711.17 o 
  18  20   0      613.00      662.64     80.19 o 
  20  20   0     4524.98     4060.06    406.80 o 
  22  20   0     1067.15      956.02    106.30 o 
  24  20   0     4473.79     3975.59    564.62 o 
  26  20   0        2.55      -57.55     57.55 o 
  28  20   0     2241.59     2570.64    299.03 o 
   2  22   0     3051.31     3203.45    124.92 o 
   4  22   0     1783.11     1689.77     91.15 o 
   6  22   0    24829.52    24569.13    342.01 o 
   8  22   0     6581.66     6721.80    192.13 o 
  10  22   0     1606.99     1411.79    153.67 o 
  12  22   0     3133.96     2942.66    141.15 o 
  14  22   0      537.06      603.85     67.31 o 
  16  22   0      160.59       81.88     83.63 o 
  18  22   0      203.64      221.87     66.59 o 
  20  22   0     1993.44     2237.16    138.77 o 
  22  22   0     2402.71     2592.16    151.69 o 
  24  22   0      854.34      794.73    122.42 o 
  26  22   0      648.18      864.92    180.59 o 
  28  22   0       73.32        6.37     65.72 o 
   0  24   0     7174.22     6658.03    247.74 o 
   2  24   0    17237.98    18073.15    461.22 o 
   4  24   0      467.08      437.05     86.83 o 
   6  24   0      139.66     -120.05    152.57 o 
   8  24   0     2687.47     2617.21    129.55 o 
  10  24   0     4886.71     4519.70    422.38 o 
  12  24   0    10597.45    10230.39    280.39 o 
  14  24   0     2832.23     2784.82    145.54 o 
  16  24   0     8482.21     8366.02    246.62 o 
  18  24   0      846.36      859.90     97.09 o 
  20  24   0        3.04       23.75     38.07 o 
  22  24   0      130.25      148.34     62.28 o 
  24  24   0      350.96      406.17     77.39 o 
  26  24   0       35.28      -42.24     58.51 o 
   2  26   0     1596.01     1226.58    356.89 o 
   4  26   0        2.08       27.28     32.98 o 
   6  26   0    18404.27    13429.64   4240.85 o 
   8  26   0      118.85      115.59     40.35 o 
  10  26   0     7549.61     7243.12    292.42 o 
  12  26   0     6240.50     5806.76    718.38 o 
  14  26   0     3925.25     3896.49    191.66 o 
  16  26   0       34.87      116.82     57.38 o 
  18  26   0      761.56      767.63     95.92 o 
  20  26   0      165.60      216.91     64.27 o 
  22  26   0      451.65      440.89     87.28 o 
  24  26   0       70.56        5.25     56.05 o 
  26  26   0      202.26      107.77     72.28 o 
   0  28   0     5820.03     5214.22    254.72 o 
   2  28   0       31.07       27.47     30.92 o 
   4  28   0      728.27      659.78     75.75 o 
   6  28   0      197.48      206.99    121.24 o 
   8  28   0      349.03      401.07     60.75 o 
  10  28   0     5169.89     5517.45    309.14 o 
  12  28   0      123.65       32.13    104.89 o 
  14  28   0     3355.54     3222.82    185.31 o 
  16  28   0     6970.19     6455.93    900.30 o 
  18  28   0      190.47      139.43     58.20 o 
  20  28   0       46.27       16.48     41.74 o 
  22  28   0       83.84      -18.15     62.71 o 
  24  28   0     1838.32     1731.76    261.03 o 
   2  30   0      959.22      955.56     85.58 o 
   4  30   0      345.30      409.33     61.37 o 
   6  30   0     6716.23     6628.55    266.87 o 
   8  30   0       88.19      106.00     66.45 o 
  10  30   0      567.68      533.96     87.10 o 
  12  30   0     6851.61     6204.94    415.98 o 
  14  30   0       40.96      101.84     56.54 o 
  16  30   0      507.45      478.72    141.09 o 
  18  30   0      398.39      479.20     72.24 o 
  20  30   0      335.14      277.21     71.56 o 
  22  30   0     1591.12     1706.14    123.17 o 
  24  30   0       26.18       53.30     55.24 o 
   0  32   0     6238.84     5961.78    303.37 o 
   2  32   0      631.98      677.81    109.65 o 
   4  32   0     6718.29     6873.94    229.05 o 
   6  32   0       64.72       92.17     53.31 o 
   8  32   0     5575.62     5479.01    202.71 o 
  10  32   0    16682.92    16558.43   1269.35 o 
  12  32   0        0.58      -69.41     69.41 o 
  14  32   0      929.45      847.51    104.27 o 
  16  32   0     2142.76     2226.78    172.32 o 
  18  32   0      218.15      127.32     74.14 o 
  20  32   0       12.06      -47.52     54.55 o 
  22  32   0       45.32       55.11     75.59 o 
   2  34   0     1652.00     1759.26    125.72 o 
   4  34   0      226.02      304.65     65.35 o 
   6  34   0     2174.38     2173.32    162.81 o 
   8  34   0      935.22      937.89    106.71 o 
  10  34   0      468.22      295.84    163.57 o 
  12  34   0       99.50       46.17     60.85 o 
  14  34   0     1519.36     1318.16    200.85 o 
  16  34   0        6.31      -20.01     55.16 o 
  18  34   0     3017.05     2893.78    336.09 o 
  20  34   0     1552.55     1431.76    122.43 o 
   0  36   0     8340.01     7025.98    353.10 o 
   2  36   0       62.52       35.96     90.80 o 
   4  36   0     3016.36     2720.62    532.87 o 
   6  36   0        9.04       51.55     55.16 o 
   8  36   0      126.01      149.88     59.37 o 
  10  36   0     1026.18     1099.18    122.14 o 
  12  36   0      698.18      751.85     93.22 o 
  14  36   0      621.66      636.01     90.31 o 
  16  36   0      726.72      676.48    220.89 o 
  18  36   0      107.93      -48.45     69.63 o 
   2  38   0     1229.94     1234.15    163.24 o 
   4  38   0       51.49      -51.81     65.77 o 
   6  38   0     1830.86     1737.34    200.03 o 
   8  38   0        2.78      -28.13     55.82 o 
  10  38   0        1.52       14.98     47.48 o 
  12  38   0      269.87      180.12     43.68 o 
  14  38   0      415.58      453.12     74.29 o 
  16  38   0       32.09       19.47     41.03 o 
   0  40   0      441.77      156.27    130.49 o 
   2  40   0     1498.43     1563.56    137.33 o 
   4  40   0     1634.06     1617.02    136.44 o 
   6  40   0       33.32       -1.03     80.63 o 
   8  40   0       67.76       66.40     59.53 o 
  10  40   0      368.14      398.84     83.65 o 
  12  40   0     2380.03     2540.09    149.16 o 
  14  40   0       80.79       39.77     58.92 o 
   2  42   0      197.11      246.24    122.16 o 
   4  42   0       30.69      -37.57     66.55 o 
   6  42   0     1133.54     1181.50    109.74 o 
   8  42   0       28.72       30.29    123.08 o 
  10  42   0      523.86      327.10     82.62 o 
   0  44   0      421.48      329.45    107.58 o 
   2  44   0      699.38      588.26    104.38 o 
   4  44   0        0.19       39.53     52.87 o 
   6  44   0       14.39      -28.90     45.87 o 
                                                 
